# Supplementary material for: Genome-wide survey and expression analysis of Dof transcription factor family in sweetpotato shed light on their promising functions in stress tolerance
Source: Front Plant Sci. 2023 Feb 21;14:1140727. doi: 10.3389/fpls.2023.1140727 (PMC9989284; doi:10.3389/fpls.2023.1140727)
Supplement: Supplementary file 2 [file Table_1.xlsx]

## Sheet: Sheet1
Supplementary Table S1. Accession numbers of Dof genes in sweetpotato, Arabidopsis and rice.
Gene name of sweetpotato	Gene ID	Gene name of Arabidopsis	Gene ID	Gene name of rice	Gene ID
IbDof1	g563.t1	AtDof1.2	AT1G21340	OsDof-2	LOC_Os01g15900
IbDof2	g909.t1	AtDof1.3	AT1G26790	OsDof-3	LOC_Os01g09720
IbDof3	g1131.t1	AtDof1.4	AT1G28310	OsDof-4	LOC_Os01g17000
IbDof4	g1308.t1	AtDof1.5	AT1G29160	OsDof-5	LOC_Os01g48290
IbDof5	g2786.t1	AtDof1.6	AT1G47655	OsDof-6	LOC_Os01g55340
IbDof6	g4774.t1	AtDof1.7	AT1G51700	OsDof-7	LOC_Os02g47810
IbDof7	g4854.t1	AtDof1.8	AT1G64620	OsDof-8	LOC_Os02g49440
IbDof8	g4893.t1	AtDof1.10	AT1G69570	OsDof-9	LOC_Os02g45200
IbDof9	g10108.t1	AtDof2.1	AT2G28510	OsDof-10	LOC_Os02g15350
IbDof10	g12187.t1	AtDof2.2	AT2G28810	OsDof-11	LOC_Os03g38870
IbDof11	g12244.t1	AtDof2.3	AT2G34140	OsDof-12	LOC_Os03g07360
IbDof12	g17872.t1	AtDof2.4	AT2G37590	OsDof-13	LOC_Os03g42200
IbDof13	g19058.t1	AtDof2.5	AT2G46590	OsDof-14	LOC_Os03g16850
IbDof14	g19324.t1	AtDof3.1	AT3G21270	OsDof-15	LOC_Os03g55610
IbDof15	g19438.t1	AtDof3.2	AT3G45610	OsDof-16	LOC_Os03g60630
IbDof16	g20269.t1	AtDof3.3	AT3G47500	OsDof-17	LOC_Os04g58190
IbDof17	g24282.t1	AtDof3.4	AT3G50410	OsDof-18	LOC_Os04g47990
IbDof18	g27012.t1	AtDof3.5	AT3G52440	OsDof-19	LOC_Os05g02150
IbDof19	g29805.t1	AtDof3.6	AT3G55370	OsDof-20	LOC_Os06g17410
IbDof20	g29939.t1	AtDof3.7	AT3G61850	OsDof-21	LOC_Os07g13260
IbDof21	g30074.t1	AtDof4.1	AT4G00940	OsDof-22	LOC_Os07g32510
IbDof22	g32116.t1	AtDof4.2	AT4G21030	OsDof-23	LOC_Os07g48570
IbDof23	g33760.t1	AtDof4.3	AT4G21040	OsDof-24	LOC_Os08g38220
IbDof24	g34515.t1	AtDof4.4	AT4G21050	OsDof-25	LOC_Os09g29960
IbDof25	g34535.t1	AtDof4.5	AT4G21080	OsDof-26	LOC_Os10g26620
IbDof26	g34611.t1	AtDof4.6	AT4G24060	OsDof-27	LOC_Os10g35300
IbDof27	g34661.t1	AtDof4.7	AT4G38000	OsDof-28	LOC_Os12g38200
IbDof28	g39250.t1	AtDof5.1	AT5G02460	OsDof-29	LOC_Os05g36900
IbDof29	g42238.t1	AtDof5.2	AT5G39660	OsDof-30	LOC_Os12g39990
IbDof30	g42376.t1	AtDof5.3	AT5G60200
IbDof31	g42798.t1	AtDof5.4	AT5G60850
IbDof32	g45550.t1	AtDof5.5	AT5G62430
IbDof33	g45578.t1	AtDof5.6	AT5G62940
IbDof34	g48073.t1	AtDof5.7	AT5G65590
IbDof35	g53151.t1	AtDof5.8	AT5G66940
IbDof36	g53369.t1
IbDof37	g55838.t1
IbDof38	g59149.t1
IbDof39	g60025.t1
IbDof40	g60438.t1
IbDof41	g63457.t1
IbDof42	g63711.t1
IbDof43	g63743.t1
