# Supplementary material for: Genome-wide survey and expression analysis of Dof transcription factor family in sweetpotato shed light on their promising functions in stress tolerance
Source: Front Plant Sci. 2023 Feb 21;14:1140727. doi: 10.3389/fpls.2023.1140727 (PMC9989284; doi:10.3389/fpls.2023.1140727)
Supplement: Supplementary file 4 [file Table_3.xlsx]

## Sheet: Sheet1
Supplementary Table S3. Differentially expressed IbDof genes in sweetpotato transcriptome analysis under salt stress. CR, Control roots; SR, Salt-treated roots.
#ID	gene_name	TF	Xu22CR1-1_count	Xu22CR2-1_count	Xu22CR3-1_count	Xu22SR1-1_count	Xu22SR2-1_count	Xu22SR3-1_count	Xu32CR1-1_count	Xu32CR2-1_count	Xu32CR3-1_count	Xu32SR1-1_count	Xu32SR2-1_count	Xu32SR3-1_count	Xu22CR1-1_Xu22CR3-1_vs_Xu22SR1-1_Xu22SR2-1_Xu22SR3-1_DESeq2_FDR	Xu22CR1-1_Xu22CR3-1_vs_Xu22SR1-1_Xu22SR2-1_Xu22SR3-1_DESeq2_log2FC	Xu22CR1-1_Xu22CR3-1_vs_Xu22SR1-1_Xu22SR2-1_Xu22SR3-1_DESeq2_(FDR_0.05_FC_2)_regulated	Xu32CR1-1_Xu32CR2-1_Xu32CR3-1_vs_Xu22CR1-1_Xu22CR3-1_DESeq2_FDR	Xu32CR1-1_Xu32CR2-1_Xu32CR3-1_vs_Xu22CR1-1_Xu22CR3-1_DESeq2_log2FC	Xu32CR1-1_Xu32CR2-1_Xu32CR3-1_vs_Xu22CR1-1_Xu22CR3-1_DESeq2_(FDR_0.05_FC_2)_regulated	Xu32CR1-1_Xu32CR2-1_Xu32CR3-1_vs_Xu32SR1-1_Xu32SR2-1_Xu32SR3-1_DESeq2_FDR	Xu32CR1-1_Xu32CR2-1_Xu32CR3-1_vs_Xu32SR1-1_Xu32SR2-1_Xu32SR3-1_DESeq2_log2FC	Xu32CR1-1_Xu32CR2-1_Xu32CR3-1_vs_Xu32SR1-1_Xu32SR2-1_Xu32SR3-1_DESeq2_(FDR_0.05_FC_2)_regulated	Xu32SR1-1_Xu32SR2-1_Xu32SR3-1_vs_Xu22SR1-1_Xu22SR2-1_Xu22SR3-1_DESeq2_FDR	Xu32SR1-1_Xu32SR2-1_Xu32SR3-1_vs_Xu22SR1-1_Xu22SR2-1_Xu22SR3-1_DESeq2_log2FC	Xu32SR1-1_Xu32SR2-1_Xu32SR3-1_vs_Xu22SR1-1_Xu22SR2-1_Xu22SR3-1_DESeq2_(FDR_0.05_FC_2)_regulated	GO_annotation	KEGG_annotation	Pfam_annotation	Swiss_Prot_annotation	eggNOG_class_annotation	NR_annotation	GO_second_level_annotation
Tai6.46569	Tai6.46569	Dof	402	361	327	391	456	347	175	121	176	169	220	137	0.871539	0.075835	normal	0.000402158	1.20648	up	0.691832	0.197479	normal	0.000116854	1.08132	up	Molecular Function: translation elongation factor activity (GO:0003746);; Cellular Component: eukaryotic translation elongation factor 1 complex (GO:0005853);; Biological Process: translational elongation (GO:0006414);;	K03232|1.51234e-40|sly:101268350|K03232 elongation factor 1-beta | (RefSeq) elongation factor 1-beta 2	--	Elongation factor 1-beta 1 GN=At5g12110 OS=Arabidopsis thaliana (Mouse-ear cress) PE=2 SV=2	Transcription	unnamed protein product [Coffea canephora]	molecular function: binding (GO:0005488);; biological process: metabolic process (GO:0008152);; biological process: cellular process (GO:0009987);; cellular component: cell (GO:0005623);; cellular component: macromolecular complex (GO:0032991);; cellular component: cell part (GO:0044464)
Tai6.10187	Tai6.10187	Dof	90	69	46	90	97	91	231	220	167	168	142	142	0.608577	0.364348	normal	0.00068952	-1.41909	down	0.140769	-0.406001	normal	0.00543463	-0.712266	normal	--	--	--	--	Transcription	PREDICTED: dof zinc finger protein DOF2.1-like [Nicotiana tomentosiformis]	--
Tai6.23889	Tai6.23889	Dof	226	192	236	203	215	270	92	133	91	121	104	108	0.946282	-0.0411099	normal	9.24e-05	1.15587	up	0.800586	0.113561	normal	0.000126566	0.991601	normal	Molecular Function: exonuclease activity (GO:0004527);;	K12586|1.33418e-149|sly:101259053|K12586 exosome complex component RRP43 | (RefSeq) exosome complex component RRP43-like	3' exoribonuclease family, domain 1	Protein RRP45A GN=RRP45A OS=Arabidopsis thaliana (Mouse-ear cress) PE=2 SV=1	Translation, ribosomal structure and biogenesis	PREDICTED: exosome complex component RRP43 [Nicotiana sylvestris]	molecular function: catalytic activity (GO:0003824);; biological process: metabolic process (GO:0008152);; biological process: cellular process (GO:0009987)
Tai6.10515	Tai6.10515	Dof	263	292	261	113	124	116	281	311	303	203	166	181	1.17e-06	-1.17075	down	0.659035	-0.12922	normal	0.00144319	-0.663441	normal	0.0048296	-0.654726	normal	Molecular Function: acetylglucosaminyltransferase activity (GO:0008375);; Cellular Component: membrane (GO:0016020);; Biological Process: carbohydrate biosynthetic process (GO:0016051);; Molecular Function: protein xylosyltransferase activity (GO:0030158);;	K20891|5.23767e-128|sly:101255423|K20891 beta-glucuronosyltransferase [EC:2.4.1.-] | (RefSeq) beta-glucuronosyltransferase GlcAT14C	Core-2/I-Branching enzyme	--	Carbohydrate transport and metabolism	PREDICTED: xylosyltransferase 2 [Nicotiana tomentosiformis]	molecular function: catalytic activity (GO:0003824);; biological process: metabolic process (GO:0008152);; cellular component: membrane (GO:0016020);; biological process: single-organism process (GO:0044699)
Tai6.10850	Tai6.10850	Dof	149	187	208	323	375	325	358	410	246	1231	1109	1134	0.00039526	0.881071	normal	0.010284	-0.828532	normal	5.61e-22	1.8016	up	5.58e-37	-1.78478	down	Molecular Function: DNA binding (GO:0003677);; Biological Process: regulation of transcription, DNA-templated (GO:0006355);;	--	Dof domain, zinc finger	Cyclic dof factor 3 GN=F1P2.50 OS=Arabidopsis thaliana (Mouse-ear cress) PE=1 SV=2	General function prediction only	Dof zinc finger protein [Ipomoea batatas]	molecular function: binding (GO:0005488);; biological process: biological regulation (GO:0065007)
Tai6.33467	Tai6.33467	Dof	7	0	6	9	8	8	1302	1239	25	1651	1219	1258	--	--	--	0.0173591	-2.05654	down	0.700061	0.468799	normal	1.48e-135	-7.05198	down	--	--	Dof domain, zinc finger	Dof zinc finger protein DOF3.7 GN=F21F14.20 OS=Arabidopsis thaliana (Mouse-ear cress) PE=1 SV=2	General function prediction only	hypothetical protein PHAVU_009G047500g [Phaseolus vulgaris]	--
Tai6.46157	Tai6.46157	Dof	103	99	103	84	52	48	135	71	88	203	219	215	0.171449	-0.734315	normal	0.8604	0.113115	normal	0.00121643	1.1163	up	4.91e-08	-1.74928	down	--	--	Dof domain, zinc finger	Cyclic dof factor 3 GN=F1P2.50 OS=Arabidopsis thaliana (Mouse-ear cress) PE=1 SV=2	General function prediction only	PREDICTED: cyclic dof factor 1-like [Nicotiana tomentosiformis]	--
Tai6.1385	Tai6.1385	Dof	44	36	51	23	45	36	61	53	55	104	144	91	0.560021	-0.451284	normal	0.752261	-0.181657	normal	0.0122549	1.01217	up	9.66e-05	-1.63005	down	--	--	Dof domain, zinc finger	Cyclic dof factor 2 GN=MIJ24.16 OS=Arabidopsis thaliana (Mouse-ear cress) PE=1 SV=2	General function prediction only	Dof zinc finger protein [Ipomoea batatas]	--
Ipomoea_batatas_newGene_20393	--	Dof	39	30	63	23	33	43	122	110	132	177	99	122	0.453056	-0.58185	normal	0.00484903	-1.13555	down	0.768889	0.126137	normal	1.48e-07	-1.88384	down	--	--	Dof domain, zinc finger	Dof zinc finger protein DOF2.4 OS=Arabidopsis thaliana OX=3702 GN=DOF2.4 PE=2 SV=1	Function unknown	PREDICTED: dof zinc finger protein DOF5.1-like [Ipomoea nil]	--
Ipomoea_batatas_newGene_9666	--	Dof	217	216	177	166	175	118	443	449	324	475	282	339	0.353361	-0.401618	normal	0.000456385	-0.946918	normal	0.643549	-0.131441	normal	2.17e-08	-1.24109	down	--	--	Dof domain, zinc finger	Dof zinc finger protein DOF2.4 OS=Arabidopsis thaliana OX=3702 GN=DOF2.4 PE=2 SV=1	Function unknown	PREDICTED: dof zinc finger protein DOF3.6-like [Ipomoea nil]	--
Ipomoea_batatas_newGene_57711	--	Dof	40	19	44	11	10	3	55	49	48	0	4	0	0.00478771	-2.00583	down	0.733161	-0.201463	normal	1.07e-08	-3.89321	down	--	--	--	Molecular Function: copper ion binding (GO:0005507);; Biological Process: lignin catabolic process (GO:0046274);; Cellular Component: apoplast (GO:0048046);; Molecular Function: hydroquinone:oxygen oxidoreductase activity (GO:0052716);; Biological Process: oxidation-reduction process (GO:0055114);;	K05909|0|cit:102629065|K05909 laccase [EC:1.10.3.2] | (RefSeq) laccase-6	Multicopper oxidase;; Multicopper oxidase	Laccase-6 OS=Arabidopsis thaliana OX=3702 GN=LAC6 PE=2 SV=1	Secondary metabolites biosynthesis, transport and catabolism	PREDICTED: laccase-6 [Ipomoea nil]	molecular function: binding (GO:0005488);; biological process: metabolic process (GO:0008152);; biological process: cellular process (GO:0009987);; biological process: single-organism process (GO:0044699);; cellular component: extracellular region (GO:0005576);; molecular function: catalytic activity (GO:0003824)
Tai6.28402	Tai6.28402	Dof	425	429	308	399	521	395	152	90	82	148	108	197	0.658666	0.199605	normal	1.38e-05	1.71157	up	0.271678	0.494081	normal	1.12e-08	1.45628	up	Biological Process: RNA methylation (GO:0001510);; Molecular Function: RNA binding (GO:0003723);; Molecular Function: structural constituent of ribosome (GO:0003735);; Molecular Function: protein binding (GO:0005515);; Cellular Component: cell wall (GO:0005618);; Cellular Component: nucleolus (GO:0005730);; Cellular Component: vacuolar membrane (GO:0005774);; Cellular Component: Golgi apparatus (…	K02964|3.18268e-93|pper:PRUPE_ppa011659mg|K02964 small subunit ribosomal protein S18e | (RefSeq) hypothetical protein	Ribosomal protein S13/S18	40S ribosomal protein S18 GN=RPS18C OS=Arabidopsis thaliana (Mouse-ear cress) PE=1 SV=1	Translation, ribosomal structure and biogenesis	unnamed protein product [Coffea canephora]	biological process: metabolic process (GO:0008152);; biological process: cellular process (GO:0009987);; molecular function: binding (GO:0005488);; molecular function: structural molecule activity (GO:0005198);; cellular component: cell (GO:0005623);; cellular component: cell part (GO:0044464);; cellular component: organelle (GO:0043226);; cellular component: organelle part (GO:0044422);; cellula…
Ipomoea_batatas_newGene_689	--	Dof	42	44	81	50	62	72	13	22	0	4	30	10	0.981902	-0.0230636	normal	0.0876972	1.51546	normal	--	--	--	0.0212201	1.51772	up	Biological Process: RNA methylation (GO:0001510);; Molecular Function: RNA binding (GO:0003723);; Biological Process: RNA processing (GO:0006396);; Molecular Function: RNA methyltransferase activity (GO:0008173);;	K03437|3.79621e-152|spen:107004688|K03437 RNA methyltransferase, TrmH family | (RefSeq) uncharacterized tRNA/rRNA methyltransferase slr1673	SpoU rRNA Methylase family	--	Translation, ribosomal structure and biogenesis	PREDICTED: uncharacterized protein LOC109180179 [Ipomoea nil]	biological process: metabolic process (GO:0008152);; biological process: cellular process (GO:0009987);; molecular function: binding (GO:0005488);; molecular function: catalytic activity (GO:0003824)
