# Supplementary material for: Genome-wide survey and expression analysis of Dof transcription factor family in sweetpotato shed light on their promising functions in stress tolerance
Source: Front Plant Sci. 2023 Feb 21;14:1140727. doi: 10.3389/fpls.2023.1140727 (PMC9989284; doi:10.3389/fpls.2023.1140727)
Supplement: Supplementary file 5 [file Table_4.xlsx]

## Sheet: Sheet2
Supplementary Table S4. Primer sequence information used in qRT-PCR analysis.
IbDof2-Q-F	TGAAGGGTGGTGTTGTGGAG
IbDof2-Q-R	CTTTGTGTTGGTGGAACTGCA
IbDof11-Q-F	GGGAGGGATACTGGAAATGAA
IbDof11-Q-R	GGAAAGCACGGTACTTGAGG
IbDof16-Q-F	GCGGCAATCTGGTAAATGTG
IbDof16-Q-R	TGACATTCCCAGAAAGTTTCTTGA
IbDof22-Q-F	ATAAACCCAACGGCACTGTC
IbDof22-Q-R	GCGACTTTGTCTCACCAGGAT
IbDof36-Q-F	CGTCTCATTGCCGTCATATTAC
IbDof36-Q-R	GGACAGTGCCATTGGGTTTAT
