# Supplementary material for: Genome-wide survey and expression analysis of Dof transcription factor family in sweetpotato shed light on their promising functions in stress tolerance
Source: Front Plant Sci. 2023 Feb 21;14:1140727. doi: 10.3389/fpls.2023.1140727 (PMC9989284; doi:10.3389/fpls.2023.1140727)
Supplement: Supplementary file 6 [file Table_5.xlsx]

## Sheet: Sheet1
Supplementary Table S5. The primers used for gene cloning and vector assembly.
IbDof2-clone-F	TCTTGCTTTAGGACCATCAGTTG
IbDof2-clone-R	ACCAACGTAAGACCATGACATTTT
IbDof2-AD-EcoRI-F	CATGGAGGCCAGTGAATTCATGGATTCTTCTCAGTGGCCA
IbDof2-AD-BamHI-R	GCTCGAGCTCGATGGATCCTTTACCATGATGTTCCTCCTCC
IbDof2-BD-EcoRI-F	TGGCCATGGAGGCCGAATTCATGGATTCTTCTCAGTGGCCA
IbDof2-BD-BamHI-R	CGCTGCAGGTCGACGGATCCTTTACCATGATGTTCCTCCTCC
IbDof11-clone-F	CCAGAATGTCGGAAGTAAAGACC
IbDof11-clone-R	CCTTGGCAAGTGTTACTCAACAT
IbDof11-AD-EcoRI-F	CATGGAGGCCAGTGAATTCATGACGATCTCTCTGACGCC
IbDof11-AD-BamHI-R	GCTCGAGCTCGATGGATCCAGTGCTCTCGTGGAAGTTGAGT
IbDof11-BD-EcoRI-F	TGGCCATGGAGGCCGAATTCATGACGATCTCTCTGACGCC
IbDof11-BD-BamHI-R	CGCTGCAGGTCGACGGATCCAGTGCTCTCGTGGAAGTTGAGT
IbDof16-clone-R	TTAACACATCTTCCCGGCAGA
IbDof16-AD-EcoRI-F	CATGGAGGCCAGTGAATTCATGGTTTTCTCTTCTGTTCCG
IbDof16-AD-BamHI-R	GCTCGAGCTCGATGGATCCCAAGAGTCGGCCAGTAGAAGA
IbDof16-BD-EcoRI-F	TGGCCATGGAGGCCGAATTCATGGTTTTCTCTTCTGTTCCG
IbDof16-BD-BamHI-R	CGCTGCAGGTCGACGGATCCCAAGAGTCGGCCAGTAGAAGA
IbDof22-clone-F	AAACCTCCTCGTATTCTCTGCC
IbDof22-clone-R	CTGGAAGGTGAGAGACCGAGA
IbDof22-AD-EcoRI-F	CATGGAGGCCAGTGAATTCATGGGAGAAGGGAAAGACC
IbDof22-AD-BamHI-R	GCTCGAGCTCGATGGATCCTCGCTTTTTTTGTTCCAAG
IbDof22-BD-EcoRI-F	TGGCCATGGAGGCCGAATTCATGGGAGAAGGGAAAGACC
IbDof22-BD-BamHI-R	CGCTGCAGGTCGACGGATCCTCGCTTTTTTTGTTCCAAG
IbDof16-clone-F	TAAAATCATCAGCACCCACCAC
IbDof36-clone-F	TGTTTTAGGGCGTTATTTATAGCA
IbDof36-clone-R	TTTCCCAAGTCACTTTCCAGTT
IbDof36-AD-EcoRI-F	CATGGAGGCCAGTGAATTCATGTCAAAACTCCCCCCTG
IbDof36-AD-BamHI-R	GCTCGAGCTCGATGGATCCACTAGAGGCTGTGGCTTTCAG
IbDof36-BD-EcoRI-F	TGGCCATGGAGGCCGAATTCATGTCAAAACTCCCCCCTG
IbDof36-BD-BamHI-R	CGCTGCAGGTCGACGGATCCACTAGAGGCTGTGGCTTTCAG
