# Supplementary material for: Genome-wide survey and expression analysis of Dof transcription factor family in sweetpotato shed light on their promising functions in stress tolerance
Source: Front Plant Sci. 2023 Feb 21;14:1140727. doi: 10.3389/fpls.2023.1140727 (PMC9989284; doi:10.3389/fpls.2023.1140727)
Supplement: Supplementary file 7 [file Table_6.xlsx]

## Sheet: Sheet1
Supplementary Table S6. Chromosomal locations and segmental duplications of IbDof genes in sweetpotato.
Chromosome	Gene name	Start	End	Chromosome	Gene name	Start	End
LG1	IbDof1	3200311	3207442	LG7	IbDof19	32928941	32930729
LG1	IbDof2	5291968	5293994
LG1	IbDof3	6777897	6779213
LG1	IbDof4	7846732	7850295	LG7	IbDof21	34653634	34656947
LG1	IbDof5	19585145	19586290
LG2	IbDof6	3982428	3984220
LG2	IbDof7	4455346	4457095
LG2	IbDof8	4725017	4726794
LG3	IbDof9	4686972	4693802
LG3	IbDof10	20289214	20294472
LG3	IbDof11	20805836	20809283
LG5	IbDof12	8738703	8739755
LG5	IbDof13	17523862	17524461
LG5	IbDof14	19912368	19914419
LG5	IbDof15	20730326	20732330
LG5	IbDof16	26850036	26851843
LG6	IbDof17	25404839	25406756
LG7	IbDof18	13171482	13174093
LG7	IbDof19	32928941	32930729
LG7	IbDof20	33824908	33831343
LG7	IbDof21	34653634	34656947
LG8	IbDof22	12360867	12364283
LG8	IbDof23	25373482	25375204
LG9	IbDof24	3115271	3116800
LG9	IbDof25	3278008	3280182
LG9	IbDof26	3705819	3706621
LG9	IbDof27	4059950	4060718
LG10	IbDof28	7717715	7719461
LG11	IbDof29	5562623	5563744
LG11	IbDof30	6694694	6696934
LG11	IbDof31	9654445	9661263
LG11	IbDof32	30222720	30223936
LG11	IbDof33	30457605	30459318
LG12	IbDof34	8893675	8895583
LG13	IbDof35	14480068	14481062	LG15	IbDof39	905850	909443
LG13	IbDof36	16272925	16274551
LG14	IbDof37	3563123	3564907
LG14	IbDof38	26966023	26970539
LG15	IbDof39	905850	909443
LG15	IbDof40	3511858	3513216
LG15	IbDof41	26026597	26031720
LG15	IbDof42	27866427	27867271
LG15	IbDof43	28084192	28085036
