# Supplementary material for: Genome-wide survey and expression analysis of Dof transcription factor family in sweetpotato shed light on their promising functions in stress tolerance
Source: Front Plant Sci. 2023 Feb 21;14:1140727. doi: 10.3389/fpls.2023.1140727 (PMC9989284; doi:10.3389/fpls.2023.1140727)
Supplement: Supplementary file 8 [file Table_7.xlsx]

## Sheet: Triloba and Trifida
Supplementary Table S7. Collinearity studies of Dof genes between sweetpotato and other plants.
transcript:itb15g08830.t4	g4893.t1	itf15g08400.t1	g4893.t1
transcript:itb15g08830.t4	g17872.t1	itf15g08400.t1	g17872.t1
transcript:itb15g08830.t4	g24282.t1	itf15g08400.t1	g24282.t1
transcript:itb14g16850.t1	g4893.t1	itf14g15270.t1	g4893.t1
transcript:itb14g16850.t1	g20269.t1	itf14g15270.t1	g20269.t1
transcript:itb14g16240.t1	g4774.t1	itf14g14700.t1	g4774.t1
transcript:itb14g16240.t1	g10108.t1	itf14g14700.t1	g10108.t1
transcript:itb14g16240.t1	g48073.t1	itf14g02960.t1	g12244.t1
transcript:itb14g03710.t1	g12187.t1	itf12g22470.t1	g4893.t1
transcript:itb14g03190.t1	g12244.t1	itf12g22470.t1	g20269.t1
transcript:itb12g22810.t1	g4893.t1	itf12g09390.t1	g4893.t1
transcript:itb12g22810.t1	g20269.t1	itf12g09390.t1	g17872.t1
transcript:itb12g17730.t1	g909.t1	itf12g09390.t1	g20269.t1
transcript:itb12g17730.t1	g19324.t1	itf12g09390.t1	g24282.t1
transcript:itb12g17730.t1	g19438.t1	itf11g20640.t1	g33760.t1
transcript:itb12g17730.t1	g39250.t1	itf11g13240.t1	g32116.t1
transcript:itb12g09820.t1	g4893.t1	itf10g20150.t1	g34515.t1
transcript:itb12g09820.t1	g17872.t1	itf10g19950.t1	g34535.t1
transcript:itb12g09820.t1	g20269.t1	itf10g19950.t1	g59149.t1
transcript:itb12g09820.t1	g24282.t1	itf10g19300.t1	g34611.t1
transcript:itb11g22350.t1	g33760.t1	itf10g19300.t1	g34661.t1
transcript:itb11g14650.t1	g32116.t1	itf10g02520.t1	g34611.t1
transcript:itb10g20230.t1	g34515.t1	itf10g02520.t1	g34661.t1
transcript:itb10g19360.t1	g34611.t1	itf09g24930.t1	g55838.t1
transcript:itb10g19360.t1	g34661.t1	itf09g06870.t3	g34535.t1
transcript:itb10g02690.t1	g34611.t1	itf09g06870.t3	g59149.t1
transcript:itb10g02690.t1	g34661.t1	itf08g07760.t1	g19438.t1
transcript:itb09g28490.t1	g55838.t1	itf08g07760.t1	g39250.t1
transcript:itb09g07410.t1	g34535.t1	itf07g11210.t1	g4774.t1
transcript:itb09g07410.t1	g59149.t1	itf07g11210.t1	g48073.t1
transcript:itb08g08230.t1	g19438.t1	itf06g25640.t1	g60025.t1
transcript:itb08g08230.t1	g39250.t1	itf06g22550.t1	g60438.t1
transcript:itb07g12530.t1	g4774.t1	itf06g06310.t1	g63743.t1
transcript:itb07g12530.t1	g10108.t1	itf06g05860.t1	g63711.t1
transcript:itb07g12530.t1	g48073.t1	itf06g05370.t1	g63457.t1
transcript:itb06g24440.t1	g53151.t1	itf06g05370.t1	g63711.t1
transcript:itb06g24440.t1	g60025.t1	itf05g22600.t1	g563.t1
transcript:itb06g21200.t1	g60438.t1	itf05g22600.t1	g29805.t1
transcript:itb06g03670.t1	g63743.t1	itf05g19610.t1	g909.t1
transcript:itb05g23250.t1	g563.t1	itf05g19610.t1	g27012.t1
transcript:itb05g23250.t1	g29805.t1	itf05g17520.t1	g1131.t1
transcript:itb05g20250.t1	g909.t1	itf05g16010.t6	g1308.t1
transcript:itb05g20250.t1	g27012.t1	itf05g16010.t6	g30074.t1
transcript:itb05g18120.t1	g1131.t1	itf04g30360.t1	g4774.t1
transcript:itb05g16410.t2	g1308.t1	itf04g30360.t1	g48073.t1
transcript:itb05g16410.t2	g30074.t1	itf04g29810.t1	g4854.t1
transcript:itb04g29810.t1	g4774.t1	itf04g29810.t1	g4893.t1
transcript:itb04g29810.t1	g48073.t1	itf04g29810.t1	g20269.t1
transcript:itb04g29250.t1	g4854.t1	itf04g29810.t1	g24282.t1
transcript:itb04g29250.t1	g4893.t1	itf03g04160.t1	g563.t1
transcript:itb04g29250.t1	g17872.t1	itf03g04160.t1	g29805.t1
transcript:itb04g29250.t1	g20269.t1	itf03g02900.t1	g29939.t1
transcript:itb04g29250.t1	g24282.t1	itf03g01590.t1	g1308.t1
transcript:itb03g24170.t1	g909.t1	itf03g01590.t1	g30074.t1
transcript:itb03g24170.t1	g27012.t1	itf03g01590.t1	g42798.t1
transcript:itb03g04220.t1	g563.t1	itf02g03700.t1	g53369.t1
transcript:itb03g04220.t1	g29805.t1	itf02g02360.t1	g53151.t1
transcript:itb03g02980.t1	g29939.t1	itf02g02360.t1	g60025.t1
transcript:itb03g01510.t1	g1308.t1	itf01g34120.t1	g29939.t1
transcript:itb03g01510.t1	g30074.t1	itf01g34120.t1	g60438.t1
transcript:itb03g01510.t1	g42798.t1	itf01g29860.t1	g42238.t1
transcript:itb02g17810.t1	g53151.t1	itf01g29860.t1	g42376.t1
transcript:itb02g17810.t1	g60025.t1	itf01g25840.t1	g12244.t1
transcript:itb02g16490.t1	g32116.t1	itf01g25840.t1	g30074.t1
transcript:itb02g16490.t1	g53369.t1	itf01g25840.t1	g42798.t1
transcript:itb01g33980.t1	g60438.t1	itf01g08430.t1	g45550.t1
transcript:itb01g29670.t1	g42238.t1	itf01g08430.t1	g45578.t1
transcript:itb01g29670.t1	g42376.t1
transcript:itb01g25470.t1	g30074.t1
transcript:itb01g25470.t1	g42798.t1
transcript:itb01g12710.t1	g45550.t1
transcript:itb01g12710.t1	g45578.t1

## Sheet: Tomato and pepper
mRNA:Solyc03g082840.3.1	g909.t1	transcript:PHT87544	g909.t1
mRNA:Solyc02g067230.3.1	g1308.t1	transcript:PHT91884	g1308.t1
mRNA:Solyc02g088070.3.1	g1308.t1	transcript:PHT80201	g4893.t1
mRNA:Solyc06g075370.3.1	g4774.t1	transcript:PHT92172	g19438.t1
mRNA:Solyc06g076030.3.1	g4893.t1	transcript:PHT87544	g27012.t1
mRNA:Solyc06g075370.3.1	g10108.t1	transcript:PHT91884	g30074.t1
mRNA:Solyc08g082910.2.1	g19438.t1	transcript:PHT92172	g39250.t1
mRNA:Solyc09g010680.3.1	g24282.t1	transcript:PHT79577	g60025.t1
mRNA:Solyc11g010940.2.1	g29805.t1
mRNA:Solyc02g065290.1.1	g29939.t1
mRNA:Solyc02g090220.3.1	g29939.t1
mRNA:Solyc02g067230.3.1	g30074.t1
mRNA:Solyc02g088070.3.1	g30074.t1
mRNA:Solyc02g078620.1.1	g34515.t1
mRNA:Solyc02g077950.3.1	g34535.t1
mRNA:Solyc02g076850.2.1	g34611.t1
mRNA:Solyc02g076850.2.1	g34661.t1
mRNA:Solyc08g082910.2.1	g39250.t1
mRNA:Solyc02g077950.3.1	g59149.t1
mRNA:Solyc06g150130.1.1	g60025.t1
mRNA:Solyc04g079570.1.1	g60438.t1

## Sheet: Cabbage and Brassica oleracea
transcript:Bra035667.1	g4893.t1	transcript:Bo4g166830.1	g4893.t1
transcript:Bra025655.1	g30074.t1

## Sheet: Arabidopsis
Orthologous genes between sweetpotato and Arabidopsis
AT1G07640.3.TAIR10	g4893.t1
AT2G37590.1.TAIR10	g24282.t1
AT5G39660.1.TAIR10	g30074.t1
