# Supplementary material for: Genome-wide survey and expression analysis of Dof transcription factor family in sweetpotato shed light on their promising functions in stress tolerance
Source: Front Plant Sci. 2023 Feb 21;14:1140727. doi: 10.3389/fpls.2023.1140727 (PMC9989284; doi:10.3389/fpls.2023.1140727)
Supplement: Supplementary file 9 [file Table_8.xlsx]

## Sheet: Sheet1
Supplementary Table S8. Cis-elements related to hormone and abiotic stress within the IbDof gene promoters.
g1308.t1	277	317	MeJA responsive element						g563.t1	IbDof1
g1308.t1	1805	1845	MeJA responsive element						g909.t1	IbDof2
g1308.t1	1877	1917	MeJA responsive element						g1131.t1	IbDof3
g1308.t1	549	589	Low-temperature responsive element						g1308.t1	IbDof4
g1308.t1	1393	1433	Abscisic acid responsive element						g2786.t1	IbDof5
g1308.t1	1807	1847	Abscisic acid responsive element						g4774.t1	IbDof6
g1308.t1	1934	1974	Gibberellin responsive element						g4854.t1	IbDof7
g1308.t1	277	317	MeJA responsive element						g4893.t1	IbDof8
g1308.t1	1805	1845	MeJA responsive element						g10108.t1	IbDof9
g1308.t1	1877	1917	MeJA responsive element						g12187.t1	IbDof10
g30074.t1	528	568	Low-temperature responsive element						g12244.t1	IbDof11
g30074.t1	1212	1252	Low-temperature responsive element						g17872.t1	IbDof12
g30074.t1	1457	1497	MeJA responsive element						g19058.t1	IbDof13
g30074.t1	1947	1987	MeJA responsive element						g19324.t1	IbDof14
g30074.t1	1949	1989	Abscisic acid responsive element						g19438.t1	IbDof15
g30074.t1	1457	1497	MeJA responsive element						g20269.t1	IbDof16
g30074.t1	1947	1987	MeJA responsive element						g24282.t1	IbDof17
g32116.t1	768	808	Abscisic acid responsive element						g27012.t1	IbDof18
g32116.t1	1462	1502	Salicylic acid responsive element						g29805.t1	IbDof19
g32116.t1	1539	1579	Salicylic acid responsive element						g29939.t1	IbDof20
g32116.t1	1761	1801	Auxin responsive element						g30074.t1	IbDof21
g53369.t1	515	555	MeJA responsive element						g32116.t1	IbDof22
g53369.t1	948	988	MeJA responsive element						g33760.t1	IbDof23
g53369.t1	868	908	Auxin responsive element						g34515.t1	IbDof24
g53369.t1	1300	1340	Low-temperature responsive element						g34535.t1	IbDof25
g53369.t1	1232	1272	Salicylic acid responsive element						g34611.t1	IbDof26
g53369.t1	1896	1936	Salicylic acid responsive element						g34661.t1	IbDof27
g53369.t1	1943	1983	Defense and Stress responsive element						g39250.t1	IbDof28
g53369.t1	230	270	Abscisic acid responsive element						g42238.t1	IbDof29
g53369.t1	517	557	Abscisic acid responsive element						g42376.t1	IbDof30
g53369.t1	515	555	MeJA responsive element						g42798.t1	IbDof31
g53369.t1	948	988	MeJA responsive element						g45550.t1	IbDof32
g12244.t1	4	44	Abscisic acid responsive element						g45578.t1	IbDof33
g12244.t1	520	560	Abscisic acid responsive element						g48073.t1	IbDof34
g12244.t1	1588	1628	Abscisic acid responsive element						g53151.t1	IbDof35
g12244.t1	2	42	MeJA responsive element						g53369.t1	IbDof36
g12244.t1	120	160	MeJA responsive element						g55838.t1	IbDof37
g12244.t1	133	173	MeJA responsive element						g59149.t1	IbDof38
g12244.t1	1586	1626	MeJA responsive element						g60025.t1	IbDof39
g12244.t1	2	42	MeJA responsive element						g60438.t1	IbDof40
g12244.t1	120	160	MeJA responsive element						g63457.t1	IbDof41
g12244.t1	133	173	MeJA responsive element						g63711.t1	IbDof42
g12244.t1	1586	1626	MeJA responsive element						g63743.t1	IbDof43
g12244.t1	422	462	Auxin responsive element
g12244.t1	1733	1773	Auxin responsive element
g12244.t1	1464	1504	Drought responsive element
g12244.t1	666	706	Salicylic acid responsive element
g12244.t1	568	608	Defense and Stress responsive element
g42798.t1	43	83	Abscisic acid responsive element
g42798.t1	44	84	Abscisic acid responsive element
g42798.t1	457	497	Abscisic acid responsive element
g42798.t1	458	498	Abscisic acid responsive element
g42798.t1	1104	1144	Abscisic acid responsive element
g42798.t1	1105	1145	Abscisic acid responsive element
g42798.t1	1314	1354	Abscisic acid responsive element
g42798.t1	1315	1355	Abscisic acid responsive element
g42798.t1	1732	1772	Abscisic acid responsive element
g42798.t1	760	800	Gibberellin responsive element
g42798.t1	1229	1269	Gibberellin responsive element
g42798.t1	1223	1263	MeJA responsive element
g42798.t1	1730	1770	MeJA responsive element
g42798.t1	1223	1263	MeJA responsive element
g42798.t1	1730	1770	MeJA responsive element
g42798.t1	965	1005	Auxin responsive element
g34611.t1	566	606	MeJA responsive element
g34611.t1	1012	1052	MeJA responsive element
g34611.t1	283	323	Auxin responsive element
g34611.t1	718	758	Low-temperature responsive element
g34611.t1	965	1005	Abscisic acid responsive element
g34611.t1	967	1007	Abscisic acid responsive element
g34611.t1	1824	1864	Abscisic acid responsive element
g34611.t1	566	606	MeJA responsive element
g34611.t1	1012	1052	MeJA responsive element
g34611.t1	805	845	Gibberellin responsive element
g34661.t1	890	930	Abscisic acid responsive element
g34661.t1	1824	1864	Abscisic acid responsive element
g34661.t1	617	657	MeJA responsive element
g34661.t1	1054	1094	MeJA responsive element
g34661.t1	1544	1584	MeJA responsive element
g34661.t1	301	341	Gibberellin responsive element
g34661.t1	767	807	Low-temperature responsive element
g34661.t1	315	355	Auxin responsive element
g34661.t1	617	657	MeJA responsive element
g34661.t1	1054	1094	MeJA responsive element
g34661.t1	1544	1584	MeJA responsive element
g34515.t1	1178	1218	Abscisic acid responsive element
g34515.t1	1375	1415	Abscisic acid responsive element
g34515.t1	1376	1416	Abscisic acid responsive element
g34515.t1	392	432	Auxin responsive element
g34515.t1	711	751	Drought responsive element
g34515.t1	1517	1557	Drought responsive element
g12187.t1	1102	1142	MeJA responsive element
g12187.t1	1200	1240	MeJA responsive element
g12187.t1	1102	1142	MeJA responsive element
g12187.t1	1200	1240	MeJA responsive element
g12187.t1	377	417	wound-responsive element
g12187.t1	418	458	Gibberellin responsive element
g19058.t1	1307	1347	Salicylic acid responsive element
g19058.t1	1015	1055	Abscisic acid responsive element
g19058.t1	1716	1756	Abscisic acid responsive element
g19058.t1	1717	1757	Abscisic acid responsive element
g63711.t1	1300	1340	Auxin responsive element
g63711.t1	52	92	MeJA responsive element
g63711.t1	1717	1757	Drought responsive element
g63711.t1	52	92	MeJA responsive element
g63743.t1	1970	2010	Defense and Stress responsive element
g63743.t1	1497	1537	Auxin responsive element
g63743.t1	1748	1788	Drought responsive element
g63743.t1	763	803	Abscisic acid responsive element
g63457.t1	1485	1525	Auxin responsive element
g63457.t1	385	425	Defense and Stress responsive element
g63457.t1	424	464	Defense and Stress responsive element
g29939.t1	-17	23	MeJA responsive element
g29939.t1	438	478	Abscisic acid responsive element
g29939.t1	1452	1492	Abscisic acid responsive element
g29939.t1	1453	1493	Abscisic acid responsive element
g29939.t1	969	1009	Salicylic acid responsive element
g29939.t1	1517	1557	Salicylic acid responsive element
g29939.t1	209	249	Auxin responsive element
g29939.t1	1304	1344	Auxin responsive element
g29939.t1	-17	23	MeJA responsive element
g60438.t1	537	577	Drought responsive element
g60438.t1	1371	1411	Defense and Stress responsive element
g60438.t1	262	302	MeJA responsive element
g60438.t1	277	317	MeJA responsive element
g60438.t1	1363	1403	Auxin responsive element
g60438.t1	262	302	MeJA responsive element
g60438.t1	277	317	MeJA responsive element
g60438.t1	603	643	Gibberellin responsive element
g60438.t1	529	569	Abscisic acid responsive element
g60438.t1	1682	1722	Abscisic acid responsive element
g1131.t1	51	91	Abscisic acid responsive element
g1131.t1	1059	1099	MeJA responsive element
g1131.t1	1059	1099	MeJA responsive element
g1131.t1	455	495	Auxin responsive element
g1131.t1	1036	1076	Defense and Stress responsive element
g34535.t1	1187	1227	Defense and Stress responsive element
g34535.t1	1725	1765	MeJA responsive element
g34535.t1	1725	1765	MeJA responsive element
g34535.t1	1894	1934	Gibberellin responsive element
g34535.t1	13	53	Abscisic acid responsive element
g34535.t1	149	189	Abscisic acid responsive element
g34535.t1	776	816	Abscisic acid responsive element
g34535.t1	1405	1445	Abscisic acid responsive element
g34535.t1	1742	1782	Abscisic acid responsive element
g34535.t1	1743	1783	Abscisic acid responsive element
g59149.t1	521	561	Drought responsive element
g59149.t1	714	754	Drought responsive element
g59149.t1	809	849	Defense and Stress responsive element
g59149.t1	668	708	Salicylic acid responsive element
g59149.t1	775	815	Auxin responsive element
g59149.t1	1502	1542	MeJA responsive element
g59149.t1	1502	1542	MeJA responsive element
g59149.t1	844	884	Gibberellin responsive element
g59149.t1	313	353	Abscisic acid responsive element
g59149.t1	496	536	Abscisic acid responsive element
g59149.t1	707	747	Abscisic acid responsive element
g59149.t1	806	846	Abscisic acid responsive element
g4854.t1	645	685	Low-temperature responsive element
g4854.t1	386	426	Defense and Stress responsive element
g4854.t1	277	317	Abscisic acid responsive element
g4854.t1	1559	1599	Abscisic acid responsive element
g4854.t1	376	416	Gibberellin responsive element
g4893.t1	1554	1594	Abscisic acid responsive element
g4893.t1	138	178	Salicylic acid responsive element
g4893.t1	1243	1283	Salicylic acid responsive element
g4893.t1	1378	1418	Salicylic acid responsive element
g4893.t1	265	305	Defense and Stress responsive element
g4893.t1	534	574	Low-temperature responsive element
g4893.t1	583	623	Low-temperature responsive element
g20269.t1	966	1006	MeJA responsive element
g20269.t1	1364	1404	MeJA responsive element
g20269.t1	1441	1481	MeJA responsive element
g20269.t1	1593	1633	MeJA responsive element
g20269.t1	1664	1704	Salicylic acid responsive element
g20269.t1	302	342	Auxin responsive element
g20269.t1	968	1008	Abscisic acid responsive element
g20269.t1	1050	1090	Abscisic acid responsive element
g20269.t1	1051	1091	Abscisic acid responsive element
g20269.t1	1054	1094	Abscisic acid responsive element
g20269.t1	1436	1476	Abscisic acid responsive element
g20269.t1	1545	1585	Gibberellin responsive element
g20269.t1	966	1006	MeJA responsive element
g20269.t1	1364	1404	MeJA responsive element
g20269.t1	1441	1481	MeJA responsive element
g20269.t1	1593	1633	MeJA responsive element
g17872.t1	919	959	Gibberellin responsive element
g17872.t1	1070	1110	Gibberellin responsive element
g17872.t1	1089	1129	Abscisic acid responsive element
g17872.t1	1550	1590	Abscisic acid responsive element
g17872.t1	895	935	Defense and Stress responsive element
g17872.t1	340	380	Salicylic acid responsive element
g24282.t1	1111	1151	MeJA responsive element
g24282.t1	1740	1780	Gibberellin responsive element
g24282.t1	1716	1756	Abscisic acid responsive element
g24282.t1	1111	1151	MeJA responsive element
g55838.t1	1357	1397	Abscisic acid responsive element
g55838.t1	1103	1143	MeJA responsive element
g55838.t1	1306	1346	MeJA responsive element
g55838.t1	1531	1571	MeJA responsive element
g55838.t1	1103	1143	MeJA responsive element
g55838.t1	1306	1346	MeJA responsive element
g55838.t1	1531	1571	MeJA responsive element
g563.t1	1307	1347	MeJA responsive element
g563.t1	952	992	Drought responsive element
g563.t1	772	812	Abscisic acid responsive element
g563.t1	1914	1954	Abscisic acid responsive element
g563.t1	1307	1347	MeJA responsive element
g29805.t1	119	159	Abscisic acid responsive element
g29805.t1	120	160	Abscisic acid responsive element
g29805.t1	357	397	Defense and Stress responsive element
g29805.t1	1880	1920	Salicylic acid responsive element
g29805.t1	244	284	Drought responsive element
g45550.t1	143	183	Abscisic acid responsive element
g45550.t1	144	184	Abscisic acid responsive element
g45550.t1	634	674	Abscisic acid responsive element
g45550.t1	1551	1591	MeJA responsive element
g45550.t1	784	824	Low-temperature responsive element
g45550.t1	1551	1591	MeJA responsive element
g45550.t1	1354	1394	Drought responsive element
g45550.t1	1376	1416	Drought responsive element
g45550.t1	1417	1457	Drought responsive element
g45550.t1	1454	1494	Drought responsive element
g45550.t1	1477	1517	Drought responsive element
g45550.t1	1663	1703	Drought responsive element
g45550.t1	1462	1502	Defense and Stress responsive element
g45550.t1	1545	1585	Defense and Stress responsive element
g45578.t1	1015	1055	Gibberellin responsive element
g45578.t1	475	515	Drought responsive element
g45578.t1	1667	1707	Drought responsive element
g2786.t1	942	982	Abscisic acid responsive element
g2786.t1	18	58	MeJA responsive element
g2786.t1	1530	1570	MeJA responsive element
g2786.t1	578	618	Salicylic acid responsive element
g2786.t1	660	700	Gibberellin responsive element
g2786.t1	1090	1130	Gibberellin responsive element
g2786.t1	18	58	MeJA responsive element
g2786.t1	1530	1570	MeJA responsive element
g2786.t1	1644	1684	Drought responsive element
g2786.t1	1524	1564	Defense and Stress responsive element
g42238.t1	1019	1059	MeJA responsive element
g42238.t1	624	664	Abscisic acid responsive element
g42238.t1	640	680	Abscisic acid responsive element
g42238.t1	641	681	Abscisic acid responsive element
g42238.t1	1268	1308	Abscisic acid responsive element
g42238.t1	460	500	Gibberellin responsive element
g42238.t1	1502	1542	Gibberellin responsive element
g42238.t1	605	645	Salicylic acid responsive element
g42238.t1	1019	1059	MeJA responsive element
g42376.t1	530	570	Gibberellin responsive element
g42376.t1	620	660	Abscisic acid responsive element
g42376.t1	636	676	Abscisic acid responsive element
g42376.t1	637	677	Abscisic acid responsive element
g42376.t1	1269	1309	Abscisic acid responsive element
g42376.t1	1022	1062	MeJA responsive element
g42376.t1	3	43	Low-temperature responsive element
g42376.t1	1022	1062	MeJA responsive element
g33760.t1	567	607	Gibberellin responsive element
g33760.t1	984	1024	MeJA responsive element
g33760.t1	1249	1289	MeJA responsive element
g33760.t1	-19	21	Abscisic acid responsive element
g33760.t1	763	803	Abscisic acid responsive element
g33760.t1	984	1024	MeJA responsive element
g33760.t1	1249	1289	MeJA responsive element
g33760.t1	1531	1571	Auxin responsive element
g33760.t1	984	1024	Auxin responsive element
g909.t1	664	704	Gibberellin responsive element
g909.t1	538	578	Abscisic acid responsive element
g909.t1	1912	1952	Drought responsive element
g909.t1	301	341	Low-temperature responsive element
g909.t1	611	651	Low-temperature responsive element
g27012.t1	254	294	Abscisic acid responsive element
g27012.t1	939	979	Abscisic acid responsive element
g27012.t1	843	883	MeJA responsive element
g27012.t1	1250	1290	MeJA responsive element
g27012.t1	1531	1571	MeJA responsive element
g27012.t1	843	883	MeJA responsive element
g27012.t1	1250	1290	MeJA responsive element
g27012.t1	1531	1571	MeJA responsive element
g39250.t1	36	76	Salicylic acid responsive element
g39250.t1	10	50	Auxin responsive element
g39250.t1	235	275	Low-temperature responsive element
g39250.t1	335	375	Low-temperature responsive element
g19438.t1	1203	1243	Salicylic acid responsive element
g19438.t1	173	213	Low-temperature responsive element
g19438.t1	339	379	Gibberellin responsive element
g19438.t1	-3	37	Abscisic acid responsive element
g19438.t1	-1	39	Abscisic acid responsive element
g19438.t1	754	794	Abscisic acid responsive element
g19438.t1	755	795	Abscisic acid responsive element
g53151.t1	1169	1209	Abscisic acid responsive element
g53151.t1	1571	1611	Abscisic acid responsive element
g53151.t1	1239	1279	MeJA responsive element
g53151.t1	1400	1440	MeJA responsive element
g53151.t1	1710	1750	MeJA responsive element
g53151.t1	643	683	Gibberellin responsive element
g53151.t1	1036	1076	Gibberellin responsive element
g53151.t1	155	195	Auxin responsive element
g53151.t1	1239	1279	MeJA responsive element
g53151.t1	1400	1440	MeJA responsive element
g53151.t1	1710	1750	MeJA responsive element
g53151.t1	330	370	Defense and Stress responsive element
g53151.t1	886	926	Salicylic acid responsive element
g60025.t1	1769	1809	MeJA responsive element
g60025.t1	635	675	Auxin responsive element
g60025.t1	264	304	Drought responsive element
g60025.t1	41	81	Abscisic acid responsive element
g60025.t1	1592	1632	Abscisic acid responsive element
g60025.t1	1616	1656	Abscisic acid responsive element
g60025.t1	1644	1684	Abscisic acid responsive element
g60025.t1	1646	1686	Abscisic acid responsive element
g60025.t1	1724	1764	Abscisic acid responsive element
g60025.t1	1725	1765	Abscisic acid responsive element
g60025.t1	1769	1809	MeJA responsive element
g10108.t1	1762	1802	Salicylic acid responsive element
g10108.t1	352	392	Drought responsive element
g10108.t1	1337	1377	MeJA responsive element
g10108.t1	1337	1377	MeJA responsive element
g10108.t1	220	260	Gibberellin responsive element
g10108.t1	897	937	Abscisic acid responsive element
g4774.t1	-13	27	Abscisic acid responsive element
g4774.t1	1025	1065	Abscisic acid responsive element
g4774.t1	1113	1153	Abscisic acid responsive element
g4774.t1	1645	1685	Abscisic acid responsive element
g4774.t1	301	341	MeJA responsive element
g4774.t1	1045	1085	Auxin responsive element
g4774.t1	301	341	MeJA responsive element
g4774.t1	1563	1603	Defense and Stress responsive element
g4774.t1	1792	1832	Defense and Stress responsive element
g4774.t1	260	300	Salicylic acid responsive element
g4774.t1	1727	1767	Drought responsive element
g4774.t1	1931	1971	Drought responsive element
g48073.t1	679	719	Abscisic acid responsive element
g48073.t1	1096	1136	Abscisic acid responsive element
g48073.t1	1907	1947	Abscisic acid responsive element
